# Supplementary material for: Grey Relational Analysis Combined With Network Pharmacology to Identify Antioxidant Components and Uncover Its Mechanism From Moutan Cortex
Source: Front Pharmacol. 2021 Oct 7;12:748501. doi: 10.3389/fphar.2021.748501 (PMC8529071; doi:10.3389/fphar.2021.748501)
Supplement: Supplementary file 1 [file Table2.XLSX]

## Sheet: KEGG富集分析
Category	Term	Count	%	PValue	Genes	List Total	Pop Hits	Pop Total	Fold Enrichment	Bonferroni	Benjamini	FDR
KEGG_PATHWAY	hsa04668:TNF signaling pathway	11	36.6667	1.46e-12	VCAM1, MAPK1, CASP3, TNF, PTGS2, MAPK14, MMP9, NFKB1, MAPK8, IKBKB, CHUK	26	107	6879	27.1995	2.3e-10	2.3e-10	1.75e-09
KEGG_PATHWAY	hsa05145:Toxoplasmosis	11	36.6667	1.93e-12	MAPK1, CASP3, TNF, MAPK14, BCL2, IFNG, NFKB1, MAPK8, BCL2L1, IKBKB, CHUK	26	110	6879	26.4577	3.05e-10	1.53e-10	2.33e-09
KEGG_PATHWAY	hsa05212:Pancreatic cancer	8	26.6667	2.03e-09	EGFR, MAPK1, VEGFA, NFKB1, MAPK8, BCL2L1, IKBKB, CHUK	26	65	6879	32.5633	3.21e-07	1.07e-07	2.45e-06
KEGG_PATHWAY	hsa05200:Pathways in cancer	13	43.3333	2.71e-09	EGFR, MAPK1, CASP3, PTGS2, BCL2, MMP9, VEGFA, PPARG, NFKB1, MAPK8, BCL2L1, IKBKB, CHUK	26	393	6879	8.75191	4.28e-07	1.07e-07	3.26e-06
KEGG_PATHWAY	hsa04380:Osteoclast differentiation	9	30	1.15e-08	MAPK1, TNF, MAPK14, PPARG, IFNG, NFKB1, MAPK8, IKBKB, CHUK	26	131	6879	18.177	1.82e-06	3.63e-07	1.39e-05
KEGG_PATHWAY	hsa04064:NF-kappa B signaling pathway	8	26.6667	1.62e-08	VCAM1, TNF, PTGS2, BCL2, NFKB1, BCL2L1, IKBKB, CHUK	26	87	6879	24.3289	2.56e-06	4.27e-07	1.95e-05
KEGG_PATHWAY	hsa05161:Hepatitis B	9	30	2.57e-08	MAPK1, CASP3, TNF, BCL2, MMP9, NFKB1, MAPK8, IKBKB, CHUK	26	145	6879	16.422	4.05e-06	5.79e-07	3.09e-05
KEGG_PATHWAY	hsa04621:NOD-like receptor signaling pathway	7	23.3333	3.48e-08	MAPK1, TNF, MAPK14, NFKB1, MAPK8, IKBKB, CHUK	26	56	6879	33.0721	5.49e-06	6.87e-07	4.19e-05
KEGG_PATHWAY	hsa05142:Chagas disease (American trypanosomiasis)	8	26.6667	5.66e-08	MAPK1, TNF, MAPK14, IFNG, NFKB1, MAPK8, IKBKB, CHUK	26	104	6879	20.3521	8.95e-06	9.94e-07	6.82e-05
KEGG_PATHWAY	hsa04210:Apoptosis	7	23.3333	6.49e-08	CASP3, TNF, BCL2, NFKB1, BCL2L1, IKBKB, CHUK	26	62	6879	29.8716	1.03e-05	1.03e-06	7.82e-05
KEGG_PATHWAY	hsa05120:Epithelial cell signaling in Helicobacter pylori infection	7	23.3333	1.04e-07	EGFR, CASP3, MAPK14, NFKB1, MAPK8, IKBKB, CHUK	26	67	6879	27.6424	1.64e-05	1.5e-06	0.000125
KEGG_PATHWAY	hsa05160:Hepatitis C	8	26.6667	3.1e-07	EGFR, MAPK1, TNF, MAPK14, NFKB1, MAPK8, IKBKB, CHUK	26	133	6879	15.9144	4.9e-05	4.08e-06	0.000374
KEGG_PATHWAY	hsa04066:HIF-1 signaling pathway	7	23.3333	9.02e-07	EGFR, MAPK1, BCL2, VEGFA, IFNG, NFKB1, GAPDH	26	96	6879	19.2921	0.000143	1.1e-05	0.0010873
KEGG_PATHWAY	hsa04660:T cell receptor signaling pathway	7	23.3333	1.15e-06	MAPK1, TNF, MAPK14, IFNG, NFKB1, IKBKB, CHUK	26	100	6879	18.5204	0.000182	1.3e-05	0.00138482
KEGG_PATHWAY	hsa04620:Toll-like receptor signaling pathway	7	23.3333	1.62e-06	MAPK1, TNF, MAPK14, NFKB1, MAPK8, IKBKB, CHUK	26	106	6879	17.4721	0.000256	1.71e-05	0.00195355
KEGG_PATHWAY	hsa04010:MAPK signaling pathway	9	30	1.88e-06	EGFR, MAPK1, CASP3, TNF, MAPK14, NFKB1, MAPK8, IKBKB, CHUK	26	253	6879	9.41183	0.000297	1.86e-05	0.00226857
KEGG_PATHWAY	hsa05152:Tuberculosis	8	26.6667	2.15e-06	MAPK1, CASP3, TNF, MAPK14, BCL2, IFNG, NFKB1, MAPK8	26	177	6879	11.9583	0.00034	2e-05	0.00259645
KEGG_PATHWAY	hsa05131:Shigellosis	6	20	2.74e-06	MAPK1, MAPK14, NFKB1, MAPK8, IKBKB, CHUK	26	64	6879	24.8041	0.000433	2.4e-05	0.00329898
KEGG_PATHWAY	hsa04622:RIG-I-like receptor signaling pathway	6	20	4.28e-06	TNF, MAPK14, NFKB1, MAPK8, IKBKB, CHUK	26	70	6879	22.678	0.000677	3.56e-05	0.00516073
KEGG_PATHWAY	hsa05140:Leishmaniasis	6	20	4.6e-06	MAPK1, TNF, PTGS2, MAPK14, IFNG, NFKB1	26	71	6879	22.3586	0.000726	3.63e-05	0.00553818
KEGG_PATHWAY	hsa05133:Pertussis	6	20	6.03e-06	MAPK1, CASP3, TNF, MAPK14, NFKB1, MAPK8	26	75	6879	21.1662	0.000953	4.54e-05	0.00727024
KEGG_PATHWAY	hsa04014:Ras signaling pathway	8	26.6667	1.09e-05	EGFR, MAPK1, VEGFA, NFKB1, MAPK8, BCL2L1, IKBKB, CHUK	26	226	6879	9.36555	0.0017234	7.84e-05	0.013153
KEGG_PATHWAY	hsa05222:Small cell lung cancer	6	20	1.12e-05	PTGS2, BCL2, NFKB1, BCL2L1, IKBKB, CHUK	26	85	6879	18.676	0.00176675	7.69e-05	0.013484
KEGG_PATHWAY	hsa05215:Prostate cancer	6	20	1.33e-05	EGFR, MAPK1, BCL2, NFKB1, IKBKB, CHUK	26	88	6879	18.0393	0.00209436	8.74e-05	0.0159868
KEGG_PATHWAY	hsa05014:Amyotrophic lateral sclerosis (ALS)	5	16.6667	2.79e-05	CASP3, TNF, MAPK14, BCL2, BCL2L1	26	50	6879	26.4577	0.00440232	0.000176	0.0336401
KEGG_PATHWAY	hsa05164:Influenza A	7	23.3333	2.85e-05	MAPK1, TNF, MAPK14, IFNG, NFKB1, MAPK8, IKBKB	26	174	6879	10.6439	0.00449738	0.000173	0.034368
KEGG_PATHWAY	hsa05168:Herpes simplex infection	7	23.3333	3.79e-05	CASP3, TNF, IFNG, NFKB1, MAPK8, IKBKB, CHUK	26	183	6879	10.1204	0.00597773	0.000222	0.0457119
KEGG_PATHWAY	hsa05206:MicroRNAs in cancer	8	26.6667	5.03e-05	EGFR, CASP3, PTGS2, BCL2, MMP9, VEGFA, NFKB1, IKBKB	26	286	6879	7.40075	0.00791239	0.000284	0.0605607
KEGG_PATHWAY	hsa04722:Neurotrophin signaling pathway	6	20	5.97e-05	MAPK1, MAPK14, BCL2, NFKB1, MAPK8, IKBKB	26	120	6879	13.2288	0.00938885	0.000325	0.0719108
KEGG_PATHWAY	hsa04071:Sphingolipid signaling pathway	6	20	5.97e-05	MAPK1, TNF, MAPK14, BCL2, NFKB1, MAPK8	26	120	6879	13.2288	0.00938885	0.000325	0.0719108
KEGG_PATHWAY	hsa05205:Proteoglycans in cancer	7	23.3333	6.25e-05	EGFR, MAPK1, CASP3, TNF, MAPK14, MMP9, VEGFA	26	200	6879	9.26019	0.00982876	0.000329	0.0752956
KEGG_PATHWAY	hsa05169:Epstein-Barr virus infection	6	20	6.46e-05	MAPK14, BCL2, NFKB1, MAPK8, IKBKB, CHUK	26	122	6879	13.012	0.0101584	0.000329	0.0778328
KEGG_PATHWAY	hsa04068:FoxO signaling pathway	6	20	0.000101	EGFR, MAPK1, MAPK14, MAPK8, IKBKB, CHUK	26	134	6879	11.8467	0.0158432	0.000499	0.121712
KEGG_PATHWAY	hsa04920:Adipocytokine signaling pathway	5	16.6667	0.000106	TNF, NFKB1, MAPK8, IKBKB, CHUK	26	70	6879	18.8984	0.0165876	0.000507	0.127475
KEGG_PATHWAY	hsa05220:Chronic myeloid leukemia	5	16.6667	0.000118	MAPK1, NFKB1, BCL2L1, IKBKB, CHUK	26	72	6879	18.3734	0.0185031	0.000549	0.142323
KEGG_PATHWAY	hsa04151:PI3K-Akt signaling pathway	8	26.6667	0.000165	EGFR, MAPK1, BCL2, VEGFA, NFKB1, BCL2L1, IKBKB, CHUK	26	345	6879	6.13512	0.0256843	0.000743	0.198229
KEGG_PATHWAY	hsa05132:Salmonella infection	5	16.6667	0.000206	MAPK1, MAPK14, IFNG, NFKB1, MAPK8	26	83	6879	15.9384	0.0319527	0.000902	0.24734
KEGG_PATHWAY	hsa05143:African trypanosomiasis	4	13.3333	0.000215	VCAM1, TNF, IFNG, IDO1	26	33	6879	32.0699	0.033452	0.000919	0.25913
KEGG_PATHWAY	hsa05219:Bladder cancer	4	13.3333	0.000413	EGFR, MAPK1, MMP9, VEGFA	26	41	6879	25.8124	0.0631387	0.00171484	0.496127
KEGG_PATHWAY	hsa04930:Type II diabetes mellitus	4	13.3333	0.000658	MAPK1, TNF, MAPK8, IKBKB	26	48	6879	22.0481	0.0988394	0.00266495	0.7905
KEGG_PATHWAY	hsa05221:Acute myeloid leukemia	4	13.3333	0.00103527	MAPK1, NFKB1, IKBKB, CHUK	26	56	6879	18.8984	0.150967	0.00408307	1.24028
KEGG_PATHWAY	hsa04370:VEGF signaling pathway	4	13.3333	0.00132812	MAPK1, PTGS2, MAPK14, VEGFA	26	61	6879	17.3493	0.189402	0.00510844	1.58856
KEGG_PATHWAY	hsa05210:Colorectal cancer	4	13.3333	0.00139231	MAPK1, CASP3, BCL2, MAPK8	26	62	6879	17.0695	0.197593	0.00522769	1.66475
KEGG_PATHWAY	hsa04664:Fc epsilon RI signaling pathway	4	13.3333	0.00181865	MAPK1, TNF, MAPK14, MAPK8	26	68	6879	15.5633	0.249945	0.00666626	2.1694
KEGG_PATHWAY	hsa04662:B cell receptor signaling pathway	4	13.3333	0.00189677	MAPK1, NFKB1, IKBKB, CHUK	26	69	6879	15.3378	0.259163	0.00679442	2.26161
KEGG_PATHWAY	hsa05166:HTLV-I infection	6	20	0.00191048	VCAM1, TNF, NFKB1, BCL2L1, IKBKB, CHUK	26	254	6879	6.24985	0.260768	0.00669181	2.27778
KEGG_PATHWAY	hsa04932:Non-alcoholic fatty liver disease (NAFLD)	5	16.6667	0.00197025	CASP3, TNF, NFKB1, MAPK8, IKBKB	26	151	6879	8.76083	0.26773	0.00675115	2.34827
KEGG_PATHWAY	hsa04917:Prolactin signaling pathway	4	13.3333	0.00205924	MAPK1, MAPK14, NFKB1, MAPK8	26	71	6879	14.9057	0.277975	0.00690575	2.45314
KEGG_PATHWAY	hsa05202:Transcriptional misregulation in cancer	5	16.6667	0.00284528	MMP9, PPARG, MPO, NFKB1, BCL2L1	26	167	6879	7.92146	0.362496	0.0093352	3.37488
KEGG_PATHWAY	hsa05010:Alzheimer's disease	5	16.6667	0.00290754	MAPK1, LPL, CASP3, TNF, GAPDH	26	168	6879	7.87431	0.368754	0.00934504	3.44754
KEGG_PATHWAY	hsa04912:GnRH signaling pathway	4	13.3333	0.00417243	EGFR, MAPK1, MAPK14, MAPK8	26	91	6879	11.6298	0.483471	0.0131256	4.91306
KEGG_PATHWAY	hsa04723:Retrograde endocannabinoid signaling	4	13.3333	0.0055884	MAPK1, PTGS2, MAPK14, MAPK8	26	101	6879	10.4783	0.587469	0.0172118	6.52938
KEGG_PATHWAY	hsa04510:Focal adhesion	5	16.6667	0.00602837	EGFR, MAPK1, BCL2, VEGFA, MAPK8	26	206	6879	6.42177	0.615328	0.0182046	7.02645
KEGG_PATHWAY	hsa05146:Amoebiasis	4	13.3333	0.00639248	CASP3, TNF, IFNG, NFKB1	26	106	6879	9.98403	0.636964	0.0189364	7.43599
KEGG_PATHWAY	hsa04931:Insulin resistance	4	13.3333	0.00673254	TNF, NFKB1, MAPK8, IKBKB	26	108	6879	9.79915	0.656077	0.0195715	7.81697
KEGG_PATHWAY	hsa04726:Serotonergic synapse	4	13.3333	0.00726264	MAPK1, CASP3, PTGS2, MAOB	26	111	6879	9.5343	0.683896	0.020722	8.40801
KEGG_PATHWAY	hsa04650:Natural killer cell mediated cytotoxicity	4	13.3333	0.00941607	MAPK1, CASP3, TNF, IFNG	26	122	6879	8.67465	0.775704	0.0263395	10.7734
KEGG_PATHWAY	hsa05144:Malaria	3	10	0.0134336	VCAM1, TNF, IFNG	26	49	6879	16.1986	0.881979	0.0367953	15.0372
KEGG_PATHWAY	hsa05134:Legionellosis	3	10	0.0161666	CASP3, TNF, NFKB1	26	54	6879	14.6987	0.923861	0.0434287	17.8302
KEGG_PATHWAY	hsa04150:mTOR signaling pathway	3	10	0.0185102	MAPK1, TNF, IKBKB	26	58	6879	13.685	0.947766	0.0488031	20.1578
KEGG_PATHWAY	hsa05321:Inflammatory bowel disease (IBD)	3	10	0.0222778	TNF, IFNG, NFKB1	26	64	6879	12.402	0.971553	0.0576026	23.7734
KEGG_PATHWAY	hsa04623:Cytosolic DNA-sensing pathway	3	10	0.0222778	NFKB1, IKBKB, CHUK	26	64	6879	12.402	0.971553	0.0576026	23.7734
KEGG_PATHWAY	hsa04062:Chemokine signaling pathway	4	13.3333	0.0288956	MAPK1, NFKB1, IKBKB, CHUK	26	186	6879	5.68983	0.990272	0.0731346	29.7627
KEGG_PATHWAY	hsa04350:TGF-beta signaling pathway	3	10	0.0368612	MAPK1, TNF, IFNG	26	84	6879	9.44918	0.997352	0.0912741	36.3984
KEGG_PATHWAY	hsa04914:Progesterone-mediated oocyte maturation	3	10	0.0392976	MAPK1, MAPK14, MAPK8	26	87	6879	9.12334	0.998226	0.0956552	38.31
KEGG_PATHWAY	hsa04012:ErbB signaling pathway	3	10	0.0392976	EGFR, MAPK1, MAPK8	26	87	6879	9.12334	0.998226	0.0956552	38.31
KEGG_PATHWAY	hsa04015:Rap1 signaling pathway	4	13.3333	0.0393556	EGFR, MAPK1, MAPK14, VEGFA	26	210	6879	5.03956	0.998242	0.0943684	38.3549
KEGG_PATHWAY	hsa05323:Rheumatoid arthritis	3	10	0.0401232	TNF, VEGFA, IFNG	26	88	6879	9.01967	0.998451	0.094747	38.9458
KEGG_PATHWAY	hsa04915:Estrogen signaling pathway	3	10	0.0496327	EGFR, MAPK1, MMP9	26	99	6879	8.01748	0.999679	0.114734	45.8478
KEGG_PATHWAY	hsa05231:Choline metabolism in cancer	3	10	0.0514427	EGFR, MAPK1, MAPK8	26	101	6879	7.85872	0.999762	0.117101	47.0774
KEGG_PATHWAY	hsa04670:Leukocyte transendothelial migration	3	10	0.0647583	VCAM1, MAPK14, MMP9	26	115	6879	6.90201	0.999975	0.144065	55.3662
KEGG_PATHWAY	hsa04728:Dopaminergic synapse	3	10	0.0780517	MAPK14, MAOB, MAPK8	26	128	6879	6.20102	0.999997	0.169799	62.4377
KEGG_PATHWAY	hsa05162:Measles	3	10	0.0833801	IFNG, NFKB1, CHUK	26	133	6879	5.9679	0.999999	0.178409	64.9715
KEGG_PATHWAY	hsa04261:Adrenergic signaling in cardiomyocytes	3	10	0.0888199	MAPK1, MAPK14, BCL2	26	138	6879	5.75167	1	0.186973	67.3957
KEGG_PATHWAY	hsa04910:Insulin signaling pathway	3	10	0.0888199	MAPK1, MAPK8, IKBKB	26	138	6879	5.75167	1	0.186973	67.3957
KEGG_PATHWAY	hsa04320:Dorso-ventral axis formation	2	6.66667	0.0937953	EGFR, MAPK1	26	27	6879	19.5983	1	0.19437	69.4773
