# Supplementary material for: Grey Relational Analysis Combined With Network Pharmacology to Identify Antioxidant Components and Uncover Its Mechanism From Moutan Cortex
Source: Front Pharmacol. 2021 Oct 7;12:748501. doi: 10.3389/fphar.2021.748501 (PMC8529071; doi:10.3389/fphar.2021.748501)
Supplement: Supplementary file 6 [file Table1.XLSX]

## Sheet: GO富集分析
Category	Term	Count	%	PValue	Genes	List Total	Pop Hits	Pop Total	Fold Enrichment	Bonferroni	Benjamini	FDR
GOTERM_MF_DIRECT	GO:0042802~identical protein binding	13	0.265198	1.38023e-09	EGFR, TTR, MAPK1, TNF, ALB, BCL2, MMP9, VEGFA, PPARG, NFKB1, BCL2L1, PARP1, GAPDH	30	749	16881	9.76649	2.07035e-07	2.07035e-07	1.64823e-06
GOTERM_BP_DIRECT	GO:0043066~negative regulation of apoptotic process	11	0.224398	2.44128e-09	EGFR, CASP3, ALB, BCL2, MMP9, VEGFA, MPO, NFKB1, MAPK8, BCL2L1, IKBKB	30	455	16792	13.532	2.0702e-06	2.0702e-06	3.77605e-06
GOTERM_BP_DIRECT	GO:0042493~response to drug	9	0.183599	3.24599e-08	LCN2, LPL, CASP3, PTGS2, BCL2, MAOB, PPARG, IFNG, CHUK	30	304	16792	16.5711	2.75256e-05	1.37629e-05	5.02074e-05
GOTERM_MF_DIRECT	GO:0042803~protein homodimerization activity	11	0.224398	2.03969e-07	LCN2, XDH, TYR, PTGS2, BCL2, VEGFA, MAOB, NFKB1, BCL2L1, IKBKB, CHUK	30	730	16881	8.47904	3.05949e-05	1.52976e-05	0.000243573
GOTERM_BP_DIRECT	GO:0032496~response to lipopolysaccharide	7	0.142799	3.12296e-07	VCAM1, CASP3, PTGS2, MAOB, MPO, IDO1, CHUK	30	164	16792	23.8911	0.000264792	8.82717e-05	0.000483043
GOTERM_CC_DIRECT	GO:0005615~extracellular space	13	0.265198	4.02255e-07	LCN2, EGFR, XDH, VCAM1, LPL, TTR, TNF, ALB, MMP9, VEGFA, IFNG, MPO, GPT	30	1347	18224	5.86271	4.14314e-05	4.14314e-05	0.00044896
GOTERM_MF_DIRECT	GO:0046982~protein heterodimerization activity	9	0.183599	8.05148e-07	EGFR, TTR, TYR, BCL2, VEGFA, NFKB1, BCL2L1, IKBKB, CHUK	30	465	16881	10.891	0.000120765	4.02566e-05	0.000961476
GOTERM_BP_DIRECT	GO:0071222~cellular response to lipopolysaccharide	6	0.122399	1.31787e-06	LCN2, TNF, MAPK14, IFNG, NFKB1, MAPK8	30	113	16792	29.7204	0.00111693	0.00027935	0.0020384
GOTERM_BP_DIRECT	GO:0045944~positive regulation of transcription from RNA polymerase II promoter	10	0.203998	2.64323e-05	EGFR, TNF, MAPK14, VEGFA, PPARG, IFNG, NFKB1, IKBKB, PARP1, CHUK	30	981	16792	5.70574	0.0221655	0.00447294	0.0408764
GOTERM_BP_DIRECT	GO:0097192~extrinsic apoptotic signaling pathway in absence of ligand	4	0.0815993	2.67327e-05	LCN2, CASP3, BCL2, BCL2L1	30	34	16792	65.851	0.0224146	0.00377114	0.0413408
GOTERM_BP_DIRECT	GO:0009615~response to virus	5	0.101999	3.64906e-05	LCN2, TNF, IFNG, IKBKB, CHUK	30	110	16792	25.4424	0.0304707	0.0044109	0.056427
GOTERM_CC_DIRECT	GO:0005829~cytosol	16	0.326397	4.4713e-05	XDH, PPARG, NFKB1, IDO1, BCL2L1, LCN2, MAPK1, TYR, CASP3, MAPK14, BCL2, GPT, MAPK8, IKBKB, GAPDH, CHUK	30	3315	18224	2.93197	0.00459495	0.00230012	0.0498933
GOTERM_BP_DIRECT	GO:0055114~oxidation-reduction process	8	0.163199	5.18226e-05	XDH, VCAM1, TYR, PTGS2, MAOB, MPO, IDO1, NQO2	30	592	16792	7.56396	0.042995	0.00547827	0.0801266
GOTERM_BP_DIRECT	GO:0045429~positive regulation of nitric oxide biosynthetic process	4	0.0815993	5.45587e-05	EGFR, TNF, PTGS2, IFNG	30	43	16792	52.0682	0.045213	0.00512759	0.0843554
GOTERM_BP_DIRECT	GO:0010628~positive regulation of gene expression	6	0.122399	7.77869e-05	LCN2, TNF, MAPK14, VEGFA, IFNG, MAPK8	30	262	16792	12.8183	0.0638371	0.00657487	0.120249
GOTERM_BP_DIRECT	GO:0050852~T cell receptor signaling pathway	5	0.101999	0.000115927	MAPK1, IFNG, NFKB1, IKBKB, CHUK	30	148	16792	18.9099	0.0936338	0.00889762	0.17916
GOTERM_BP_DIRECT	GO:0007249~I-kappaB kinase/NF-kappaB signaling	4	0.0815993	0.000148329	TNF, NFKB1, IKBKB, CHUK	30	60	16792	37.3156	0.118202	0.0104279	0.229182
GOTERM_BP_DIRECT	GO:0051384~response to glucocorticoid	4	0.0815993	0.000188239	CASP3, TNF, PTGS2, BCL2	30	65	16792	34.4451	0.147551	0.012205	0.290763
GOTERM_MF_DIRECT	GO:0019899~enzyme binding	6	0.122399	0.00023318	EGFR, PTGS2, MAPK14, PPARG, MAPK8, PARP1	30	333	16881	10.1387	0.0343763	0.00870714	0.278101
GOTERM_BP_DIRECT	GO:0038095~Fc-epsilon receptor signaling pathway	5	0.101999	0.000235669	MAPK1, NFKB1, MAPK8, IKBKB, CHUK	30	178	16792	15.7228	0.181163	0.0141751	0.363901
GOTERM_BP_DIRECT	GO:0071260~cellular response to mechanical stimulus	4	0.0815993	0.000244601	EGFR, PTGS2, NFKB1, MAPK8	30	71	16792	31.5343	0.187344	0.0137346	0.377669
GOTERM_MF_DIRECT	GO:0004707~MAP kinase activity	3	0.0611995	0.000256017	MAPK1, MAPK14, MAPK8	30	14	16881	120.579	0.0376793	0.00765207	0.305299
GOTERM_BP_DIRECT	GO:0044130~negative regulation of growth of symbiont in host	3	0.0611995	0.00034044	TNF, IFNG, MPO	30	16	16792	104.95	0.250795	0.0178845	0.525281
GOTERM_BP_DIRECT	GO:0006915~apoptotic process	7	0.142799	0.000353217	LCN2, MAPK1, CASP3, MAPK14, BCL2, IFNG, NFKB1	30	567	16792	6.91029	0.258871	0.017468	0.544945
GOTERM_BP_DIRECT	GO:0006919~activation of cysteine-type endopeptidase activity involved in apoptotic process	4	0.0815993	0.000387782	XDH, CASP3, TNF, PPARG	30	83	16792	26.9751	0.280287	0.0181065	0.598123
GOTERM_BP_DIRECT	GO:0009636~response to toxic substance	4	0.0815993	0.000415892	MAPK1, BCL2, MAOB, CHUK	30	85	16792	26.3404	0.297247	0.0183945	0.64135
GOTERM_BP_DIRECT	GO:0030225~macrophage differentiation	3	0.0611995	0.000433132	MMP9, VEGFA, PARP1	30	18	16792	93.2889	0.30745	0.0182011	0.667852
GOTERM_MF_DIRECT	GO:0009055~electron carrier activity	4	0.0815993	0.000484335	XDH, MAOB, IDO1, NQO2	30	90	16881	25.0089	0.0700903	0.0120383	0.576846
GOTERM_BP_DIRECT	GO:0051403~stress-activated MAPK cascade	3	0.0611995	0.000592588	NFKB1, IKBKB, CHUK	30	21	16792	79.9619	0.395082	0.0236521	0.912667
GOTERM_BP_DIRECT	GO:2001243~negative regulation of intrinsic apoptotic signaling pathway	3	0.0611995	0.000651149	BCL2, MMP9, BCL2L1	30	22	16792	76.3273	0.424407	0.0247944	1.00244
GOTERM_MF_DIRECT	GO:0002020~protease binding	4	0.0815993	0.000678391	LCN2, CASP3, TNF, BCL2	30	101	16881	22.2851	0.0967837	0.0144367	0.807112
GOTERM_CC_DIRECT	GO:0070062~extracellular exosome	13	0.265198	0.000700956	LCN2, VCAM1, LPL, TTR, MAPK1, ALB, MMP9, MAPK14, MAOB, MPO, GPT, GAPDH, NQO2	30	2811	18224	2.80934	0.0696774	0.0237871	0.779564
GOTERM_BP_DIRECT	GO:0035924~cellular response to vascular endothelial growth factor stimulus	3	0.0611995	0.0007124	VCAM1, MAPK14, VEGFA	30	23	16792	73.0087	0.45356	0.025933	1.09625
GOTERM_BP_DIRECT	GO:0051090~regulation of sequence-specific DNA binding transcription factor activity	3	0.0611995	0.000842936	MAPK1, MAPK14, MAPK8	30	25	16792	67.168	0.510862	0.0293568	1.29589
GOTERM_CC_DIRECT	GO:0005739~mitochondrion	9	0.183599	0.000849836	MAPK1, MAPK14, BCL2, MAOB, MPO, NFKB1, MAPK8, BCL2L1, PARP1	30	1331	18224	4.10759	0.0838455	0.0216547	0.944425
GOTERM_BP_DIRECT	GO:0071356~cellular response to tumor necrosis factor	4	0.0815993	0.000882808	LCN2, VCAM1, IKBKB, CHUK	30	110	16792	20.3539	0.527138	0.0295138	1.3568
GOTERM_BP_DIRECT	GO:0008284~positive regulation of cell proliferation	6	0.122399	0.00110276	EGFR, MAPK1, BCL2, VEGFA, IFNG, BCL2L1	30	466	16792	7.20687	0.607673	0.035347	1.69216
GOTERM_BP_DIRECT	GO:0010803~regulation of tumor necrosis factor-mediated signaling pathway	3	0.0611995	0.00121573	TNF, IKBKB, CHUK	30	30	16792	55.9733	0.643553	0.0374856	1.86399
GOTERM_BP_DIRECT	GO:2000379~positive regulation of reactive oxygen species metabolic process	3	0.0611995	0.00121573	XDH, MAPK14, NQO2	30	30	16792	55.9733	0.643553	0.0374856	1.86399
GOTERM_BP_DIRECT	GO:0018105~peptidyl-serine phosphorylation	4	0.0815993	0.00127737	MAPK1, MAPK14, BCL2, MAPK8	30	125	16792	17.9115	0.661727	0.0379711	1.95762
GOTERM_MF_DIRECT	GO:0008134~transcription factor binding	5	0.101999	0.00133707	MAPK1, BCL2, PPARG, NFKB1, PARP1	30	284	16881	9.90669	0.181838	0.0247748	1.58506
GOTERM_BP_DIRECT	GO:0001934~positive regulation of protein phosphorylation	4	0.0815993	0.00133708	EGFR, TNF, MMP9, VEGFA	30	127	16792	17.6294	0.678451	0.0383689	2.04825
GOTERM_BP_DIRECT	GO:0031663~lipopolysaccharide-mediated signaling pathway	3	0.0611995	0.00138325	MAPK1, TNF, MAPK14	30	32	16792	52.475	0.690814	0.0383715	2.11827
GOTERM_BP_DIRECT	GO:0051402~neuron apoptotic process	3	0.0611995	0.00147092	BCL2, BCL2L1, GAPDH	30	33	16792	50.8848	0.712996	0.0394665	2.2511
GOTERM_BP_DIRECT	GO:0051092~positive regulation of NF-kappaB transcription factor activity	4	0.0815993	0.00152671	TNF, NFKB1, IKBKB, CHUK	30	133	16792	16.8341	0.726276	0.0396799	2.33553
GOTERM_BP_DIRECT	GO:0010629~negative regulation of gene expression	4	0.0815993	0.00166204	XDH, TNF, IFNG, NFKB1	30	137	16792	16.3426	0.755999	0.0418442	2.54009
GOTERM_BP_DIRECT	GO:2001240~negative regulation of extrinsic apoptotic signaling pathway in absence of ligand	3	0.0611995	0.00184745	TNF, BCL2, BCL2L1	30	37	16792	45.3838	0.791556	0.0450727	2.81967
GOTERM_BP_DIRECT	GO:0035094~response to nicotine	3	0.0611995	0.00184745	VCAM1, CASP3, BCL2	30	37	16792	45.3838	0.791556	0.0450727	2.81967
GOTERM_BP_DIRECT	GO:0018107~peptidyl-threonine phosphorylation	3	0.0611995	0.001948	MAPK1, BCL2, MAPK8	30	38	16792	44.1895	0.808624	0.0461446	2.97098
GOTERM_BP_DIRECT	GO:0001541~ovarian follicle development	3	0.0611995	0.00237563	BCL2, VEGFA, BCL2L1	30	42	16792	39.981	0.866937	0.0544854	3.61204
GOTERM_BP_DIRECT	GO:0048538~thymus development	3	0.0611995	0.00248886	MAPK1, TYR, BCL2	30	43	16792	39.0512	0.879147	0.0555127	3.7811
GOTERM_BP_DIRECT	GO:0016241~regulation of macroautophagy	3	0.0611995	0.00260459	CASP3, MAPK8, GAPDH	30	44	16792	38.1636	0.890472	0.0565381	3.95363
GOTERM_BP_DIRECT	GO:0008630~intrinsic apoptotic signaling pathway in response to DNA damage	3	0.0611995	0.00296675	TNF, BCL2, BCL2L1	30	47	16792	35.7277	0.919504	0.0625612	4.49165
GOTERM_BP_DIRECT	GO:0071230~cellular response to amino acid stimulus	3	0.0611995	0.00296675	EGFR, TNF, BCL2L1	30	47	16792	35.7277	0.919504	0.0625612	4.49165
GOTERM_BP_DIRECT	GO:0070374~positive regulation of ERK1 and ERK2 cascade	4	0.0815993	0.00333118	EGFR, TNF, VEGFA, NQO2	30	175	16792	12.7939	0.940961	0.0682948	5.03018
GOTERM_BP_DIRECT	GO:0060557~positive regulation of vitamin D biosynthetic process	2	0.0407997	0.00345115	TNF, IFNG	30	2	16792	559.733	0.94669	0.0690067	5.20685
GOTERM_BP_DIRECT	GO:0006954~inflammatory response	5	0.101999	0.00388196	TNF, PTGS2, NFKB1, IKBKB, CHUK	30	379	16792	7.38434	0.963054	0.0755266	5.83871
GOTERM_CC_DIRECT	GO:0043234~protein complex	5	0.101999	0.00390828	MAPK1, TTR, PTGS2, ALB, PARP1	30	412	18224	7.37217	0.331916	0.0775004	4.27648
GOTERM_CC_DIRECT	GO:0045121~membrane raft	4	0.0815993	0.00418833	EGFR, CASP3, TNF, IKBKB	30	206	18224	11.7955	0.350988	0.0695162	4.57642
GOTERM_BP_DIRECT	GO:0006959~humoral immune response	3	0.0611995	0.00433362	TNF, BCL2, IFNG	30	57	16792	29.4596	0.97485	0.0820835	6.49695
GOTERM_BP_DIRECT	GO:0043406~positive regulation of MAP kinase activity	3	0.0611995	0.00463598	EGFR, TNF, VEGFA	30	59	16792	28.461	0.980561	0.0856627	6.93517
GOTERM_BP_DIRECT	GO:0048661~positive regulation of smooth muscle cell proliferation	3	0.0611995	0.00479072	EGFR, TNF, PTGS2	30	60	16792	27.9867	0.982962	0.0865215	7.15871
GOTERM_BP_DIRECT	GO:0006950~response to stress	3	0.0611995	0.00494784	EGFR, MAPK1, MAPK8	30	61	16792	27.5279	0.985097	0.0873828	7.38516
GOTERM_MF_DIRECT	GO:0008384~IkappaB kinase activity	2	0.0407997	0.00514518	IKBKB, CHUK	30	3	16881	375.133	0.538729	0.0823822	5.97416
GOTERM_BP_DIRECT	GO:0060559~positive regulation of calcidiol 1-monooxygenase activity	2	0.0407997	0.0051724	TNF, IFNG	30	3	16792	373.156	0.987693	0.0893217	7.70792
GOTERM_BP_DIRECT	GO:0031281~positive regulation of cyclase activity	2	0.0407997	0.0051724	MAPK14, MAPK8	30	3	16792	373.156	0.987693	0.0893217	7.70792
GOTERM_MF_DIRECT	GO:0019903~protein phosphatase binding	3	0.0611995	0.00521552	EGFR, MAPK14, PPARG	30	63	16881	26.7952	0.543595	0.0754402	6.05352
GOTERM_CC_DIRECT	GO:0031965~nuclear membrane	4	0.0815993	0.0056229	EGFR, BCL2, BCL2L1, GAPDH	30	229	18224	10.6108	0.440545	0.0796216	6.09953
GOTERM_BP_DIRECT	GO:0006006~glucose metabolic process	3	0.0611995	0.00593983	TNF, MAPK14, GAPDH	30	67	16792	25.0627	0.993603	0.0999004	8.80302
GOTERM_BP_DIRECT	GO:0045087~innate immune response	5	0.101999	0.00606501	LCN2, PPARG, NFKB1, IKBKB, CHUK	30	430	16792	6.50853	0.994251	0.0999288	8.9805
GOTERM_BP_DIRECT	GO:0033138~positive regulation of peptidyl-serine phosphorylation	3	0.0611995	0.00646715	TNF, BCL2, VEGFA	30	70	16792	23.9886	0.995921	0.104201	9.54844
GOTERM_MF_DIRECT	GO:0051434~BH3 domain binding	2	0.0407997	0.00685455	BCL2, BCL2L1	30	4	16881	281.35	0.643608	0.0895288	7.88538
GOTERM_BP_DIRECT	GO:1903347~negative regulation of bicellular tight junction assembly	2	0.0407997	0.00689079	TNF, IKBKB	30	4	16792	279.867	0.997159	0.10861	10.1432
GOTERM_BP_DIRECT	GO:0000122~negative regulation of transcription from RNA polymerase II promoter	6	0.122399	0.00721133	TNF, VEGFA, PPARG, IFNG, NFKB1, PARP1	30	720	16792	4.66444	0.997839	0.111327	10.5907
GOTERM_CC_DIRECT	GO:0005737~cytoplasm	16	0.326397	0.00736663	EGFR, PTGS2, NFKB1, BCL2L1, MAPK1, TTR, CASP3, TYR, MAPK14, BCL2, IFNG, VEGFA, IKBKB, GAPDH, CHUK, NQO2	30	5222	18224	1.86125	0.533068	0.0908057	7.92107
GOTERM_BP_DIRECT	GO:0001503~ossification	3	0.0611995	0.00837251	EGFR, BCL2, MMP9	30	80	16792	20.99	0.999199	0.125868	12.1946
GOTERM_BP_DIRECT	GO:0031622~positive regulation of fever generation	2	0.0407997	0.00860631	TNF, PTGS2	30	5	16792	223.893	0.999344	0.126927	12.5143
GOTERM_BP_DIRECT	GO:0035509~negative regulation of myosin-light-chain-phosphatase activity	2	0.0407997	0.00860631	TNF, IKBKB	30	5	16792	223.893	0.999344	0.126927	12.5143
GOTERM_BP_DIRECT	GO:0006928~movement of cell or subcellular component	3	0.0611995	0.00962236	PTGS2, MAPK14, IFNG	30	86	16792	19.5256	0.999725	0.138498	13.8909
GOTERM_CC_DIRECT	GO:0009986~cell surface	5	0.101999	0.0101869	VCAM1, EGFR, LPL, TNF, VEGFA	30	542	18224	5.60394	0.651679	0.110576	10.7992
GOTERM_MF_DIRECT	GO:0008131~primary amine oxidase activity	2	0.0407997	0.0102648	VCAM1, MAOB	30	6	16881	187.567	0.787258	0.121002	11.5924
GOTERM_BP_DIRECT	GO:0090336~positive regulation of brown fat cell differentiation	2	0.0407997	0.010319	PTGS2, MAPK14	30	6	16792	186.578	0.999849	0.145356	14.8229
GOTERM_BP_DIRECT	GO:0045893~positive regulation of transcription, DNA-templated	5	0.101999	0.0113056	MAPK1, TNF, PPARG, NFKB1, IKBKB	30	515	16792	5.4343	0.999935	0.155621	16.127
GOTERM_CC_DIRECT	GO:0005576~extracellular region	8	0.163199	0.0114218	LCN2, LPL, TTR, TNF, ALB, MMP9, VEGFA, IFNG	30	1610	18224	3.01847	0.693707	0.111589	12.0334
GOTERM_BP_DIRECT	GO:0071456~cellular response to hypoxia	3	0.0611995	0.0118779	PTGS2, BCL2, VEGFA	30	96	16792	17.4917	0.99996	0.160293	16.8747
GOTERM_BP_DIRECT	GO:0090050~positive regulation of cell migration involved in sprouting angiogenesis	2	0.0407997	0.0120288	PTGS2, VEGFA	30	7	16792	159.924	0.999965	0.15965	17.0708
GOTERM_BP_DIRECT	GO:1903140~regulation of establishment of endothelial barrier	2	0.0407997	0.0120288	TNF, IKBKB	30	7	16792	159.924	0.999965	0.15965	17.0708
GOTERM_BP_DIRECT	GO:0071316~cellular response to nicotine	2	0.0407997	0.0137357	TNF, NFKB1	30	8	16792	139.933	0.999992	0.177558	19.2595
GOTERM_BP_DIRECT	GO:0002223~stimulatory C-type lectin receptor signaling pathway	3	0.0611995	0.0140868	NFKB1, IKBKB, CHUK	30	105	16792	15.9924	0.999994	0.178991	19.7029
GOTERM_BP_DIRECT	GO:0000187~activation of MAPK activity	3	0.0611995	0.0146001	MAPK1, TNF, MAPK14	30	107	16792	15.6935	0.999996	0.182221	20.3471
GOTERM_BP_DIRECT	GO:0043065~positive regulation of apoptotic process	4	0.0815993	0.0146348	TNF, PTGS2, MAPK8, BCL2L1	30	300	16792	7.46311	0.999996	0.179995	20.3905
GOTERM_BP_DIRECT	GO:0006979~response to oxidative stress	3	0.0611995	0.0153851	EGFR, PTGS2, MPO	30	110	16792	15.2655	0.999998	0.185709	21.323
GOTERM_CC_DIRECT	GO:0008385~IkappaB kinase complex	2	0.0407997	0.0158035	IKBKB, CHUK	30	10	18224	121.493	0.806167	0.138569	16.2884
GOTERM_BP_DIRECT	GO:0045080~positive regulation of chemokine biosynthetic process	2	0.0407997	0.0171411	TNF, IFNG	30	10	16792	111.947	1	0.201934	23.4655
GOTERM_BP_DIRECT	GO:0046902~regulation of mitochondrial membrane permeability	2	0.0407997	0.0171411	BCL2, BCL2L1	30	10	16792	111.947	1	0.201934	23.4655
GOTERM_BP_DIRECT	GO:0051146~striated muscle cell differentiation	2	0.0407997	0.0171411	MAPK14, CHUK	30	10	16792	111.947	1	0.201934	23.4655
GOTERM_CC_DIRECT	GO:0035631~CD40 receptor complex	2	0.0407997	0.0173705	IKBKB, CHUK	30	11	18224	110.448	0.835506	0.139642	17.764
GOTERM_BP_DIRECT	GO:0030278~regulation of ossification	2	0.0407997	0.0188395	MAPK1, MAPK14	30	11	16792	101.77	1	0.216801	25.4858
GOTERM_BP_DIRECT	GO:0007252~I-kappaB phosphorylation	2	0.0407997	0.0205351	IKBKB, CHUK	30	12	16792	93.2889	1	0.23096	27.4529
GOTERM_MF_DIRECT	GO:0005515~protein binding	22	0.448796	0.0207393	EGFR, LPL, TNF, PTGS2, MMP9, PPARG, NFKB1, BCL2L1, MAPK1, TTR, CASP3, TYR, ALB, BCL2, MAPK14, VEGFA, MAPK8, IKBKB, PARP1, GAPDH, CHUK, NQO2	30	8785	16881	1.40915	0.956873	0.214799	22.1406
GOTERM_BP_DIRECT	GO:0048546~digestive tract morphogenesis	2	0.0407997	0.0222279	EGFR, BCL2	30	13	16792	86.1128	1	0.244459	29.3681
GOTERM_BP_DIRECT	GO:0050901~leukocyte tethering or rolling	2	0.0407997	0.0222279	VCAM1, TNF	30	13	16792	86.1128	1	0.244459	29.3681
GOTERM_MF_DIRECT	GO:0020037~heme binding	3	0.0611995	0.023006	PTGS2, MPO, IDO1	30	137	16881	12.3219	0.969536	0.22071	24.2657
GOTERM_MF_DIRECT	GO:0004672~protein kinase activity	4	0.0815993	0.0231547	EGFR, MAPK14, IKBKB, CHUK	30	359	16881	6.26964	0.970224	0.208852	24.4033
GOTERM_CC_DIRECT	GO:0005741~mitochondrial outer membrane	3	0.0611995	0.0233349	BCL2, MAOB, BCL2L1	30	149	18224	12.2309	0.912137	0.170619	23.1665
GOTERM_BP_DIRECT	GO:0019395~fatty acid oxidation	2	0.0407997	0.0239178	MAPK14, PPARG	30	14	16792	79.9619	1	0.257341	31.2329
GOTERM_BP_DIRECT	GO:0008283~cell proliferation	4	0.0815993	0.0246793	EGFR, TYR, BCL2, BCL2L1	30	366	16792	6.1173	1	0.261197	32.0581
GOTERM_BP_DIRECT	GO:0051044~positive regulation of membrane protein ectodomain proteolysis	2	0.0407997	0.0256049	TNF, IFNG	30	15	16792	74.6311	1	0.266406	33.0486
GOTERM_BP_DIRECT	GO:1904707~positive regulation of vascular smooth muscle cell proliferation	2	0.0407997	0.0256049	MMP9, NQO2	30	15	16792	74.6311	1	0.266406	33.0486
GOTERM_MF_DIRECT	GO:0019901~protein kinase binding	4	0.0815993	0.0261012	EGFR, BCL2L1, IKBKB, PARP1	30	376	16881	5.98617	0.981073	0.2196	27.0818
GOTERM_MF_DIRECT	GO:0004674~protein serine/threonine kinase activity	4	0.0815993	0.0261012	MAPK1, MAPK14, MAPK8, IKBKB	30	376	16881	5.98617	0.981073	0.2196	27.0818
GOTERM_CC_DIRECT	GO:0005634~nucleus	15	0.305998	0.0268851	EGFR, PTGS2, PPARG, NFKB1, MAPK1, TYR, CASP3, ALB, MAPK14, BCL2, MPO, MAPK8, IKBKB, PARP1, GAPDH	30	5415	18224	1.68273	0.939619	0.181683	26.2268
GOTERM_BP_DIRECT	GO:1900745~positive regulation of p38MAPK cascade	2	0.0407997	0.0272892	XDH, VEGFA	30	16	16792	69.9667	1	0.278103	34.8164
GOTERM_BP_DIRECT	GO:0010744~positive regulation of macrophage derived foam cell differentiation	2	0.0407997	0.0272892	LPL, NFKB1	30	16	16792	69.9667	1	0.278103	34.8164
GOTERM_BP_DIRECT	GO:0035994~response to muscle stretch	2	0.0407997	0.0272892	MAPK14, NFKB1	30	16	16792	69.9667	1	0.278103	34.8164
GOTERM_MF_DIRECT	GO:0003682~chromatin binding	4	0.0815993	0.0288625	EGFR, PPARG, MPO, NFKB1	30	391	16881	5.75652	0.987638	0.227727	29.5128
GOTERM_BP_DIRECT	GO:2000811~negative regulation of anoikis	2	0.0407997	0.0289707	BCL2, BCL2L1	30	17	16792	65.851	1	0.289302	36.5377
GOTERM_BP_DIRECT	GO:0030224~monocyte differentiation	2	0.0407997	0.0289707	VEGFA, PPARG	30	17	16792	65.851	1	0.289302	36.5377
GOTERM_BP_DIRECT	GO:0033280~response to vitamin D	2	0.0407997	0.0306494	TYR, PTGS2	30	18	16792	62.1926	1	0.300032	38.2136
GOTERM_MF_DIRECT	GO:0008201~heparin binding	3	0.0611995	0.0306609	LPL, VEGFA, MPO	30	160	16881	10.5506	0.990638	0.228568	31.0558
GOTERM_BP_DIRECT	GO:0043123~positive regulation of I-kappaB kinase/NF-kappaB signaling	3	0.0611995	0.0313159	TNF, IKBKB, CHUK	30	161	16792	10.4298	1	0.302143	38.8674
GOTERM_BP_DIRECT	GO:0045672~positive regulation of osteoclast differentiation	2	0.0407997	0.0323252	TNF, IFNG	30	19	16792	58.9193	1	0.306941	39.8453
GOTERM_BP_DIRECT	GO:0051968~positive regulation of synaptic transmission, glutamatergic	2	0.0407997	0.0323252	EGFR, PTGS2	30	19	16792	58.9193	1	0.306941	39.8453
GOTERM_BP_DIRECT	GO:0043536~positive regulation of blood vessel endothelial cell migration	2	0.0407997	0.0323252	MAPK14, VEGFA	30	19	16792	58.9193	1	0.306941	39.8453
GOTERM_BP_DIRECT	GO:0001666~response to hypoxia	3	0.0611995	0.0353425	VCAM1, CASP3, VEGFA	30	172	16792	9.76279	1	0.327176	42.682
GOTERM_BP_DIRECT	GO:0042346~positive regulation of NF-kappaB import into nucleus	2	0.0407997	0.0356686	TNF, PTGS2	30	21	16792	53.3079	1	0.32623	42.9809
GOTERM_MF_DIRECT	GO:0005125~cytokine activity	3	0.0611995	0.0365022	TNF, VEGFA, IFNG	30	176	16881	9.59148	0.996219	0.254401	35.8568
GOTERM_MF_DIRECT	GO:0004601~peroxidase activity	2	0.0407997	0.0371427	PTGS2, MPO	30	22	16881	51.1545	0.996578	0.247139	36.3641
GOTERM_BP_DIRECT	GO:0031334~positive regulation of protein complex assembly	2	0.0407997	0.0373361	TNF, VEGFA	30	22	16792	50.8848	1	0.335317	44.487
GOTERM_BP_DIRECT	GO:0001836~release of cytochrome c from mitochondria	2	0.0407997	0.0390008	BCL2, BCL2L1	30	23	16792	48.6725	1	0.34406	45.9535
GOTERM_BP_DIRECT	GO:0030316~osteoclast differentiation	2	0.0407997	0.0390008	TNF, MAPK14	30	23	16792	48.6725	1	0.34406	45.9535
GOTERM_BP_DIRECT	GO:0030335~positive regulation of cell migration	3	0.0611995	0.0399525	EGFR, MAPK1, VEGFA	30	184	16792	9.12609	1	0.347441	46.7754
GOTERM_BP_DIRECT	GO:0030866~cortical actin cytoskeleton organization	2	0.0407997	0.0406628	TNF, IKBKB	30	24	16792	46.6444	1	0.349036	47.3812
GOTERM_BP_DIRECT	GO:0070423~nucleotide-binding oligomerization domain containing signaling pathway	2	0.0407997	0.0423219	IKBKB, CHUK	30	25	16792	44.7787	1	0.357131	48.7713
GOTERM_BP_DIRECT	GO:0032735~positive regulation of interleukin-12 production	2	0.0407997	0.0423219	IFNG, IDO1	30	25	16792	44.7787	1	0.357131	48.7713
GOTERM_BP_DIRECT	GO:0034612~response to tumor necrosis factor	2	0.0407997	0.0423219	CASP3, PTGS2	30	25	16792	44.7787	1	0.357131	48.7713
GOTERM_BP_DIRECT	GO:0006468~protein phosphorylation	4	0.0815993	0.0431273	MAPK1, MAPK8, IKBKB, CHUK	30	456	16792	4.90994	1	0.359207	49.4337
GOTERM_BP_DIRECT	GO:0030198~extracellular matrix organization	3	0.0611995	0.0447791	VCAM1, TTR, TNF	30	196	16792	8.56735	1	0.36685	50.7671
GOTERM_CC_DIRECT	GO:0009897~external side of plasma membrane	3	0.0611995	0.0448981	VCAM1, TNF, IFNG	30	213	18224	8.55587	0.991187	0.270529	40.113
GOTERM_MF_DIRECT	GO:0016491~oxidoreductase activity	3	0.0611995	0.0459965	TYR, MAOB, NQO2	30	200	16881	8.4405	0.999144	0.285621	43.0108
GOTERM_BP_DIRECT	GO:0000060~protein import into nucleus, translocation	2	0.0407997	0.0472828	TNF, IFNG	30	28	16792	39.981	1	0.379738	52.7257
GOTERM_BP_DIRECT	GO:0040007~growth	2	0.0407997	0.0472828	VEGFA, BCL2L1	30	28	16792	39.981	1	0.379738	52.7257
GOTERM_BP_DIRECT	GO:0051881~regulation of mitochondrial membrane potential	2	0.0407997	0.0472828	BCL2, BCL2L1	30	28	16792	39.981	1	0.379738	52.7257
GOTERM_BP_DIRECT	GO:0035666~TRIF-dependent toll-like receptor signaling pathway	2	0.0407997	0.0472828	IKBKB, CHUK	30	28	16792	39.981	1	0.379738	52.7257
GOTERM_BP_DIRECT	GO:0048662~negative regulation of smooth muscle cell proliferation	2	0.0407997	0.0489309	PPARG, IFNG	30	29	16792	38.6023	1	0.38676	53.9749
GOTERM_BP_DIRECT	GO:0006974~cellular response to DNA damage stimulus	3	0.0611995	0.049812	MAPK1, BCL2, PARP1	30	208	16792	8.07308	1	0.388826	54.63
GOTERM_BP_DIRECT	GO:1900740~positive regulation of protein insertion into mitochondrial membrane involved in apoptotic signaling pathway	2	0.0407997	0.0505762	BCL2, MAPK8	30	30	16792	37.3156	1	0.390129	55.1912
GOTERM_MF_DIRECT	GO:0044212~transcription regulatory region DNA binding	3	0.0611995	0.0514812	TNF, PPARG, NFKB1	30	213	16881	7.92535	0.99964	0.302579	46.8026
GOTERM_BP_DIRECT	GO:0010332~response to gamma radiation	2	0.0407997	0.0522188	BCL2, PARP1	30	31	16792	36.1118	1	0.396693	56.3754
GOTERM_BP_DIRECT	GO:0043200~response to amino acid	2	0.0407997	0.0522188	CASP3, CHUK	30	31	16792	36.1118	1	0.396693	56.3754
GOTERM_CC_DIRECT	GO:0016020~membrane	8	0.163199	0.0528907	VCAM1, EGFR, TNF, BCL2, VEGFA, BCL2L1, PARP1, GAPDH	30	2200	18224	2.20897	0.996291	0.295184	45.4745
GOTERM_BP_DIRECT	GO:0045907~positive regulation of vasoconstriction	2	0.0407997	0.0538587	EGFR, PTGS2	30	32	16792	34.9833	1	0.403045	57.5284
GOTERM_BP_DIRECT	GO:2001244~positive regulation of intrinsic apoptotic signaling pathway	2	0.0407997	0.0554958	BCL2, BCL2L1	30	33	16792	33.9232	1	0.409195	58.6509
GOTERM_BP_DIRECT	GO:0001525~angiogenesis	3	0.0611995	0.0563783	PTGS2, MAPK14, VEGFA	30	223	16792	7.53004	1	0.410885	59.2445
GOTERM_BP_DIRECT	GO:0001890~placenta development	2	0.0407997	0.0587619	MAPK14, PPARG	30	35	16792	31.9848	1	0.420923	60.8081
GOTERM_BP_DIRECT	GO:0048469~cell maturation	2	0.0407997	0.0603908	VEGFA, PPARG	30	36	16792	31.0963	1	0.426519	61.8441
GOTERM_BP_DIRECT	GO:0009409~response to cold	2	0.0407997	0.0603908	LPL, PPARG	30	36	16792	31.0963	1	0.426519	61.8441
GOTERM_BP_DIRECT	GO:0010507~negative regulation of autophagy	2	0.0407997	0.0603908	BCL2, BCL2L1	30	36	16792	31.0963	1	0.426519	61.8441
GOTERM_BP_DIRECT	GO:0007611~learning or memory	2	0.0407997	0.0603908	EGFR, CASP3	30	36	16792	31.0963	1	0.426519	61.8441
GOTERM_MF_DIRECT	GO:0030331~estrogen receptor binding	2	0.0407997	0.0616997	PPARG, PARP1	30	37	16881	30.4162	0.999929	0.339883	53.2571
GOTERM_MF_DIRECT	GO:0051287~NAD binding	2	0.0407997	0.0633152	PARP1, GAPDH	30	38	16881	29.6158	0.999945	0.335555	54.2091
GOTERM_BP_DIRECT	GO:0008625~extrinsic apoptotic signaling pathway via death domain receptors	2	0.0407997	0.0636405	TNF, BCL2	30	38	16792	29.4596	1	0.440573	63.835
GOTERM_BP_DIRECT	GO:0042157~lipoprotein metabolic process	2	0.0407997	0.0636405	LPL, ALB	30	38	16792	29.4596	1	0.440573	63.835
GOTERM_CC_DIRECT	GO:0005654~nucleoplasm	9	0.183599	0.0639386	MAPK1, CASP3, MAPK14, PPARG, NFKB1, MAPK8, PARP1, CHUK, NQO2	30	2784	18224	1.96379	0.998892	0.329903	52.1673
GOTERM_CC_DIRECT	GO:0009898~cytoplasmic side of plasma membrane	2	0.0407997	0.0647708	IKBKB, CHUK	30	42	18224	28.927	0.998989	0.31831	52.6398
GOTERM_BP_DIRECT	GO:0007595~lactation	2	0.0407997	0.0701073	XDH, VEGFA	30	42	16792	26.654	1	0.470298	67.5112
GOTERM_BP_DIRECT	GO:0009411~response to UV	2	0.0407997	0.0701073	TYR, MAPK8	30	42	16792	26.654	1	0.470298	67.5112
GOTERM_BP_DIRECT	GO:0097191~extrinsic apoptotic signaling pathway	2	0.0407997	0.0701073	TNF, IFNG	30	42	16792	26.654	1	0.470298	67.5112
GOTERM_BP_DIRECT	GO:0090002~establishment of protein localization to plasma membrane	2	0.0407997	0.0701073	TNF, IKBKB	30	42	16792	26.654	1	0.470298	67.5112
GOTERM_BP_DIRECT	GO:0007566~embryo implantation	2	0.0407997	0.0701073	PTGS2, MMP9	30	42	16792	26.654	1	0.470298	67.5112
GOTERM_BP_DIRECT	GO:0043525~positive regulation of neuron apoptotic process	2	0.0407997	0.0717173	CASP3, NQO2	30	43	16792	26.0341	1	0.474787	68.3704
GOTERM_BP_DIRECT	GO:0045785~positive regulation of cell adhesion	2	0.0407997	0.0717173	TNF, VEGFA	30	43	16792	26.0341	1	0.474787	68.3704
GOTERM_BP_DIRECT	GO:0000165~MAPK cascade	3	0.0611995	0.0747561	EGFR, MAPK1, TNF	30	262	16792	6.40916	1	0.486001	69.9345
GOTERM_CC_DIRECT	GO:0048471~perinuclear region of cytoplasm	4	0.0815993	0.0747627	EGFR, TYR, PPARG, GAPDH	30	621	18224	3.91283	0.999666	0.343769	57.9905
GOTERM_MF_DIRECT	GO:0097110~scaffold protein binding	2	0.0407997	0.0793227	IKBKB, CHUK	30	48	16881	23.4458	0.999996	0.390962	62.728
GOTERM_BP_DIRECT	GO:0007166~cell surface receptor signaling pathway	3	0.0611995	0.0807553	EGFR, MAPK14, IFNG	30	274	16792	6.12847	1	0.510338	72.8124
GOTERM_BP_DIRECT	GO:0007254~JNK cascade	2	0.0407997	0.0813207	TNF, MAPK8	30	49	16792	22.8463	1	0.509405	73.0699
GOTERM_BP_DIRECT	GO:0042752~regulation of circadian rhythm	2	0.0407997	0.0813207	PPARG, MAPK8	30	49	16792	22.8463	1	0.509405	73.0699
GOTERM_CC_DIRECT	GO:0031093~platelet alpha granule lumen	2	0.0407997	0.0839843	ALB, VEGFA	30	55	18224	22.0897	0.999881	0.363498	62.434
GOTERM_BP_DIRECT	GO:0042542~response to hydrogen peroxide	2	0.0407997	0.0845005	CASP3, BCL2	30	51	16792	21.9503	1	0.520006	74.4761
GOTERM_BP_DIRECT	GO:0032880~regulation of protein localization	2	0.0407997	0.0860864	BCL2, MAPK8	30	52	16792	21.5282	1	0.523424	75.1515
GOTERM_BP_DIRECT	GO:0034097~response to cytokine	2	0.0407997	0.0860864	BCL2, BCL2L1	30	52	16792	21.5282	1	0.523424	75.1515
GOTERM_BP_DIRECT	GO:0019233~sensory perception of pain	2	0.0407997	0.0860864	MAPK1, PTGS2	30	52	16792	21.5282	1	0.523424	75.1515
GOTERM_BP_DIRECT	GO:0048511~rhythmic process	2	0.0407997	0.0892502	PPARG, MAPK8	30	54	16792	20.7309	1	0.533398	76.4493
GOTERM_BP_DIRECT	GO:0050853~B cell receptor signaling pathway	2	0.0407997	0.0892502	MAPK1, BCL2	30	54	16792	20.7309	1	0.533398	76.4493
GOTERM_MF_DIRECT	GO:0005507~copper ion binding	2	0.0407997	0.0919382	TYR, ALB	30	56	16881	20.0964	0.999999	0.426732	68.3897
GOTERM_MF_DIRECT	GO:0030170~pyridoxal phosphate binding	2	0.0407997	0.0935034	ALB, GPT	30	57	16881	19.7439	1	0.420377	69.0343
GOTERM_BP_DIRECT	GO:0009612~response to mechanical stimulus	2	0.0407997	0.0971136	PPARG, MPO	30	59	16792	18.974	1	0.561788	79.4054
GOTERM_BP_DIRECT	GO:0071407~cellular response to organic cyclic compound	2	0.0407997	0.0971136	CASP3, TNF	30	59	16792	18.974	1	0.561788	79.4054
GOTERM_CC_DIRECT	GO:0005901~caveola	2	0.0407997	0.0985041	MAPK1, PTGS2	30	65	18224	18.6913	0.999977	0.398677	68.5699
GOTERM_BP_DIRECT	GO:0050679~positive regulation of epithelial cell proliferation	2	0.0407997	0.0986784	EGFR, VEGFA	30	60	16792	18.6578	1	0.56445	79.9506
GOTERM_BP_DIRECT	GO:0042102~positive regulation of T cell proliferation	2	0.0407997	0.0986784	VCAM1, IFNG	30	60	16792	18.6578	1	0.56445	79.9506

## Sheet: Sheet1
Category	Term	Count	%	PValue
GOTERM_MF_DIRECT	GO:0042802~identical protein binding	13	0.265198	1.38023e-09
GOTERM_BP_DIRECT	GO:0043066~negative regulation of apoptotic process	11	0.224398	2.44128e-09
GOTERM_BP_DIRECT	GO:0042493~response to drug	9	0.183599	3.24599e-08
GOTERM_MF_DIRECT	GO:0042803~protein homodimerization activity	11	0.224398	2.03969e-07
GOTERM_BP_DIRECT	GO:0032496~response to lipopolysaccharide	7	0.142799	3.12296e-07
GOTERM_CC_DIRECT	GO:0005615~extracellular space	13	0.265198	4.02255e-07
GOTERM_MF_DIRECT	GO:0046982~protein heterodimerization activity	9	0.183599	8.05148e-07
GOTERM_BP_DIRECT	GO:0071222~cellular response to lipopolysaccharide	6	0.122399	1.31787e-06
GOTERM_BP_DIRECT	GO:0045944~positive regulation of transcription from RNA polymerase II promoter	10	0.203998	2.64323e-05
GOTERM_BP_DIRECT	GO:0097192~extrinsic apoptotic signaling pathway in absence of ligand	4	0.0815993	2.67327e-05
GOTERM_BP_DIRECT	GO:0009615~response to virus	5	0.101999	3.64906e-05
GOTERM_CC_DIRECT	GO:0005829~cytosol	16	0.326397	4.4713e-05
GOTERM_BP_DIRECT	GO:0055114~oxidation-reduction process	8	0.163199	5.18226e-05
GOTERM_BP_DIRECT	GO:0045429~positive regulation of nitric oxide biosynthetic process	4	0.0815993	5.45587e-05
GOTERM_BP_DIRECT	GO:0010628~positive regulation of gene expression	6	0.122399	7.77869e-05
GOTERM_BP_DIRECT	GO:0050852~T cell receptor signaling pathway	5	0.101999	0.000115927
GOTERM_BP_DIRECT	GO:0007249~I-kappaB kinase/NF-kappaB signaling	4	0.0815993	0.000148329
GOTERM_BP_DIRECT	GO:0051384~response to glucocorticoid	4	0.0815993	0.000188239
GOTERM_MF_DIRECT	GO:0019899~enzyme binding	6	0.122399	0.00023318
GOTERM_BP_DIRECT	GO:0038095~Fc-epsilon receptor signaling pathway	5	0.101999	0.000235669
